# Supplementary material for: Metal‐Organic Framework Nanosheets as Templates to Enhance Performance in Semi‐Crystalline Organic Photovoltaic Cells
Source: Adv Sci (Weinh). 2022 May 22;9(21):2200366. doi: 10.1002/advs.202200366 (PMC9313490; doi:10.1002/advs.202200366)
Supplement: Supplementary file 2 — Supporting Information [file ADVS-9-2200366-s002.csv]

Wavelength (nm)	Reference Current (A)	Device Current(A)	EQE (%)
380	-1.98E-07	-9.16E-08	46.141
390	-2.82E-07	-1.37E-07	48.5108
400	-3.56E-07	-1.78E-07	49.9022
410	-3.86E-07	-1.96E-07	50.6326
420	-4.41E-07	-2.23E-07	50.5422
430	-5.19E-07	-2.62E-07	50.4722
440	-5.99E-07	-3.00E-07	50.1977
450	-6.85E-07	-3.44E-07	50.265
460	-7.78E-07	-3.90E-07	50.154
470	-8.64E-07	-4.31E-07	49.8916
480	-7.31E-07	-3.61E-07	49.4568
490	-7.14E-07	-3.47E-07	48.6471
500	-1.04E-06	-5.01E-07	48.3913
510	-1.25E-06	-6.05E-07	48.2492
520	-1.47E-06	-7.10E-07	48.3789
530	-1.58E-06	-7.74E-07	48.8126
540	-1.58E-06	-7.79E-07	49.4214
550	-1.65E-06	-8.24E-07	49.9446
560	-1.79E-06	-9.09E-07	50.6533
570	-1.80E-06	-9.27E-07	51.5739
580	-1.79E-06	-9.31E-07	51.945
590	-1.93E-06	-1.02E-06	52.6933
600	-1.89E-06	-1.01E-06	53.5248
610	-1.99E-06	-1.07E-06	53.6096
620	-1.91E-06	-1.05E-06	55.19
630	-1.93E-06	-1.07E-06	55.6566
640	-1.79E-06	-9.99E-07	55.6682
650	-1.31E-06	-7.19E-07	54.7236
660	-2.21E-06	-1.20E-06	54.0538
670	-2.55E-06	-1.39E-06	54.4052
680	-2.43E-06	-1.36E-06	56.0341
690	-2.46E-06	-1.42E-06	57.8643
700	-2.51E-06	-1.46E-06	58.2098
EQE taken at 2021-02-05 10.30.51
Dark Current for reference photodiode=	4.34E-09
Dark Current for device under test=	8.96E-09
