# Supplementary material for: Metal‐Organic Framework Nanosheets as Templates to Enhance Performance in Semi‐Crystalline Organic Photovoltaic Cells
Source: Adv Sci (Weinh). 2022 May 22;9(21):2200366. doi: 10.1002/advs.202200366 (PMC9313490; doi:10.1002/advs.202200366)
Supplement: Supplementary file 3 — Supporting Information [file ADVS-9-2200366-s001.csv]

Bias	J(With MONs)
V	mA/cm^2
0	-21.6005
0.02	-21.5224
0.04	-21.4716
0.06	-21.4208
0.08	-21.3661
0.1	-21.2919
0.12	-21.1943
0.14	-21.0927
0.16	-21.0107
0.18	-20.9208
0.2	-20.8388
0.22	-20.7567
0.24	-20.663
0.26	-20.538
0.28	-20.4169
0.3	-20.3036
0.32	-20.1747
0.34	-20.038
0.36	-19.8857
0.38	-19.7333
0.4	-19.5732
0.42	-19.3857
0.44	-19.1903
0.46	-18.9599
0.48	-18.6982
0.5	-18.4052
0.52	-18.081
0.54	-17.6943
0.56	-17.2216
0.58	-16.62784
0.6	-15.89347
0.62	-14.98331
0.64	-13.87784
0.66	-12.55362
0.68	-10.98722
0.7	-9.15519
0.72	-7.05753
0.74	-4.69816
0.76	-2.08097
0.78	0.7745
0.8	3.8682
0.82	7.169
0.84	10.6729
0.86	14.3722
0.88	18.2589
0.9	22.3018
0.92	26.4972
0.94	30.8409
0.96	35.3057
0.98	39.8839
1	44.5831
1.02	49.3683
1.04	54.2589
1.06	59.2472
1.08	64.3136
1.1	69.3917
1.12	74.6729
1.14	79.837
1.16	85.2628
1.18	90.7433
1.2	90.7745
1.2	85.38
1.18	80.0401
1.16	74.9307
1.14	69.7042
1.12	64.6964
1.1	59.669
1.08	54.7081
1.06	49.837
1.04	45.0675
1.02	40.3722
1	35.7862
0.98	31.3175
0.96	26.9698
0.94	22.7589
0.92	18.6886
0.9	14.7823
0.88	11.0518
0.86	7.5167
0.84	4.169
0.82	1.04403
0.8	-1.85831
0.78	-4.51066
0.76	-6.91691
0.74	-9.04191
0.72	-10.90519
0.7	-12.49894
0.68	-13.83097
0.66	-14.94034
0.64	-15.84659
0.62	-16.58097
0.6	-17.1786
0.58	-17.6669
0.56	-18.0536
0.54	-18.3739
0.52	-18.6669
0.5	-18.9091
0.48	-19.1278
0.46	-19.3427
0.44	-19.5419
0.42	-19.6982
0.4	-19.8505
0.38	-19.9911
0.36	-20.1161
0.34	-20.2333
0.32	-20.3622
0.3	-20.4833
0.28	-20.6044
0.26	-20.7099
0.24	-20.788
0.22	-20.8739
0.2	-20.9482
0.18	-21.0419
0.16	-21.1239
0.14	-21.2255
0.12	-21.288
0.1	-21.3505
0.08	-21.4052
0.06	-21.4599
0.04	-21.5146
0.02	-21.5614
0	-21.4984
